# Supplementary material for: Implementation of CYP2D6 copy-number imputation panel and frequency of key pharmacogenetic variants in Finnish individuals with a psychotic disorder
Source: Pharmacogenomics J. 2022 Feb 23;22(3):166–72. doi: 10.1038/s41397-022-00270-y (PMC9151384; doi:10.1038/s41397-022-00270-y)
Supplement: Supplementary file 1 — Supplementary Table 1 [file 41397_2022_270_MOESM1_ESM.xlsx]

## Sheet: Supplementary_1
	CYP2D6 allele
CYP2D6 copy-number	*1	*2	*4, *10 or *41	Other
1	14	8	5	9
2	109	57	119	99
>=3	88	82	10	49
Supplementary Table 1.
CYP2D6 copy-number and allele frequencies of the SUPER-Finland subset samples (n=304) used for CNV confirmation.
Allele frequencies for samples having copy-number >=3 were calculated based on which allele was more likely to be duplicated according to CYP2D6 allele frequency table of CPIC guidelines.
The table includes 36 subjects with copy-number 1 (allele count 36), 192 individuals with copy-number 2 (allele count 384), 75 subjects with copy-number 3 (allele count 225) and
one individual has copy-number of 4 (allele count 4), resulting to total allele count of 649.
